# Supplementary material for: PROTAC-Mediated GSPT1 Degradation Impairs the Expression of Fusion Genes in Acute Myeloid Leukemia
Source: Cancers (Basel). 2025 Jan 10;17(2):211. doi: 10.3390/cancers17020211 (PMC11763475; doi:10.3390/cancers17020211)
Supplement: Supplementary file 1 [file cancers-17-00211-s001.zip]

Archive with 2 entries (2 files):
- Perzolli et al_ supplementary tables.pdf
- Supplementary figures_PROTACs.pdf
